# Supplementary material for: Emotions in Times of Pandemic Crisis among Italian Children: A Systematic Review
Source: Int J Environ Res Public Health. 2023 Jun 18;20(12):6168. doi: 10.3390/ijerph20126168 (PMC10297924; doi:10.3390/ijerph20126168)
Supplement: Supplementary file 1 [file ijerph-20-06168-s001.zip]

Archive with 1 entries (1 files):
- ijerph-2387534-supplementary.pdf
